# Supplementary material for: Causal relationship between mitochondrial-associated proteins and cerebral aneurysms: a Mendelian randomization study
Source: Front Neurol. 2024 Jul 17;15:1405086. doi: 10.3389/fneur.2024.1405086 (PMC11290338; doi:10.3389/fneur.2024.1405086)
Supplement: Supplementary file 3 [file Table_1.XLSX]

## Sheet: Supplementary Tables Legends
Table S1	List of instrumental SNPs for AIF1 exposure
Table S2	List of instrumental SNPs for CCDC90B exposure
Table S3	List of instrumental SNPs for TIM14 exposure
Table S4	List of instrumental SNPs for NAGS exposure
Table S5	List of instrumental SNPs for tRNA PusA exposure
Table S6	List of instrumental SNPs for MRM3 exposure
Table S7	List of instrumental SNPs for aSAH exposure
Table S8	List of instrumental SNPs for uIA exposure
Table S9	Summary of 66 mitochondrial-associated proteins
Table S10	MR results between mitochondrial-associated proteins and aSAH
Table S11	The Cochran's Q test and MR-Egger intercept test (outcome: aSAH)
Table S12	The MR-PRESSO results (outcome: aSAH)
Table S13	MR results between mitochondrial-associated proteins and uIA
Table S14	The Cochran's Q test and MR-Egger intercept test (outcome: uIA)
Table S15	The MR-PRESSO results (outcome: uIA)

## Sheet: Table S1
List of instrumental SNPs for AIF1 exposure
	se.exposure	chr.exposure	samplesize.exposure	pval.exposure	beta.exposure	pos.exposure	id.exposure	SNP	effect_allele.exposure	other_allele.exposure	eaf.exposure	exposure	mr_keep.exposure	pval_origin.exposure	data_source.exposure	F
1	0.0254	1	3301	2.24e-06	0.1202	20588698	prot-a-64	rs10916742	T	C	0.61419	|| id:prot-a-64	TRUE	reported	igd	22.3809
2	0.0306	2	3301	2.82e-06	-0.1434	47889528	prot-a-64	rs2705765	C	A	0.78663	|| id:prot-a-64	TRUE	reported	igd	21.9479
3	0.0289	5	3301	4.79e-06	0.1323	76253764	prot-a-64	rs7701813	A	C	0.25945	|| id:prot-a-64	TRUE	reported	igd	20.9441
4	0.0321	14	3301	2.14e-06	0.1519	23312875	prot-a-64	rs2236306	C	G	0.20591	|| id:prot-a-64	TRUE	reported	igd	22.3791
5	0.0246	17	3301	1.62e-06	0.118	26694861	prot-a-64	rs704	A	G	0.46665	|| id:prot-a-64	TRUE	reported	igd	22.9949
6	0.0256	19	3301	2.57e-06	-0.1203	55173103	prot-a-64	rs1654667	T	C	0.60772	|| id:prot-a-64	TRUE	reported	igd	22.0693

## Sheet: Table S2
List of instrumental SNPs for CCDC90B exposure
	samplesize.exposure	se.exposure	pos.exposure	chr.exposure	beta.exposure	pval.exposure	id.exposure	SNP	effect_allele.exposure	other_allele.exposure	eaf.exposure	exposure	mr_keep.exposure	pval_origin.exposure	data_source.exposure	F
1	3301	0.0334	29112224	1	0.1573	2.57e-06	prot-a-385	rs115019199	G	A	0.16017	|| id:prot-a-385	TRUE	reported	igd	22.1667
2	3301	0.0281	234492059	1	-0.1352	1.51e-06	prot-a-385	rs7536709	T	C	0.26241	|| id:prot-a-385	TRUE	reported	igd	23.1354
3	3301	0.034	77604242	3	0.1576	3.63e-06	prot-a-385	rs1523759	G	A	0.16284	|| id:prot-a-385	TRUE	reported	igd	21.4729
4	3301	0.0251	16295635	3	0.1157	4.17e-06	prot-a-385	rs712874	G	A	0.43671	|| id:prot-a-385	TRUE	reported	igd	21.2352
5	3301	0.0711	46908726	6	-0.3282	3.98e-06	prot-a-385	rs34715469	T	C	0.03181	|| id:prot-a-385	TRUE	reported	igd	21.2949
6	3301	0.1575	75817434	9	0.7676	1.1e-06	prot-a-385	rs144225396	T	C	0.00751	|| id:prot-a-385	TRUE	reported	igd	23.7381
7	3301	0.0622	28681349	10	0.304	1.02e-06	prot-a-385	rs11007081	A	G	0.04498	|| id:prot-a-385	TRUE	reported	igd	23.8728
8	3301	0.0579	118840336	11	-0.2781	1.58e-06	prot-a-385	rs376470061	G	A	0.06761	|| id:prot-a-385	TRUE	reported	igd	23.0559
9	3301	0.1236	97740434	14	0.5797	2.75e-06	prot-a-385	rs144392249	G	A	0.01102	|| id:prot-a-385	TRUE	reported	igd	21.984
10	3301	0.1171	5647859	17	-0.573	9.77e-07	prot-a-385	rs182117964	A	G	0.01427	|| id:prot-a-385	TRUE	reported	igd	23.9294

## Sheet: Table S3
List of instrumental SNPs for TIM14 exposure
	pval.exposure	chr.exposure	se.exposure	samplesize.exposure	pos.exposure	beta.exposure	id.exposure	SNP	effect_allele.exposure	other_allele.exposure	eaf.exposure	exposure	mr_keep.exposure	pval_origin.exposure	data_source.exposure	F
1	2.82e-06	1	0.0321	3301	9427869	-0.1503	prot-a-847	rs2275457	A	G	0.81939	|| id:prot-a-847	TRUE	reported	igd	21.9101
2	3.8e-06	3	0.1161	3301	178550074	-0.5364	prot-a-847	rs116768537	A	G	0.01528	|| id:prot-a-847	TRUE	reported	igd	21.3329
3	1.45e-06	3	0.0377	3301	72573754	-0.1819	prot-a-847	rs7623475	T	C	0.87066	|| id:prot-a-847	TRUE	reported	igd	23.2659
4	3.31e-06	4	0.0286	3301	170094120	-0.1331	prot-a-847	rs1395661	G	A	0.26182	|| id:prot-a-847	TRUE	reported	igd	21.6452
5	1.62e-06	7	0.0498	3301	141695892	0.2391	prot-a-847	rs71545349	T	C	0.06489	|| id:prot-a-847	TRUE	reported	igd	23.0376
6	1.38e-06	8	0.0819	3301	101113296	-0.3955	prot-a-847	rs117929041	A	G	0.02275	|| id:prot-a-847	TRUE	reported	igd	23.3057
7	2.88e-08	16	0.0714	3301	80977137	0.3962	prot-a-847	rs62054235	T	C	0.03357	|| id:prot-a-847	TRUE	reported	igd	30.773
8	1.07e-06	18	0.0686	3301	10828663	-0.3346	prot-a-847	rs79914669	T	C	0.03463	|| id:prot-a-847	TRUE	reported	igd	23.7761
9	2.88e-12	19	0.0299	3301	54324995	-0.2085	prot-a-847	rs4632248	T	G	0.21439	|| id:prot-a-847	TRUE	reported	igd	48.5967

## Sheet: Table S4
List of instrumental SNPs for NAGS exposure
	se.exposure	chr.exposure	pval.exposure	beta.exposure	samplesize.exposure	pos.exposure	id.exposure	SNP	effect_allele.exposure	other_allele.exposure	eaf.exposure	exposure	mr_keep.exposure	pval_origin.exposure	data_source.exposure	F
1	0.0474	3	1.2e-06	0.2301	3301	54234305	prot-a-1997	rs9811264	T	C	0.92486	|| id:prot-a-1997	TRUE	reported	igd	23.5512
2	0.0756	3	2.29e-07	0.3911	3301	167796313	prot-a-1997	rs12631019	C	T	0.03571	|| id:prot-a-1997	TRUE	reported	igd	26.7466
3	0.0862	4	2.95e-06	-0.4028	3301	55088974	prot-a-1997	rs150703756	T	C	0.02646	|| id:prot-a-1997	TRUE	reported	igd	21.8223
4	0.038	10	7.24e-07	-0.1881	3301	121212373	prot-a-1997	rs2297640	A	G	0.11902	|| id:prot-a-1997	TRUE	reported	igd	24.4877
5	0.0735	12	2.75e-06	-0.3444	3301	76638708	prot-a-1997	rs61925204	T	G	0.03584	|| id:prot-a-1997	TRUE	reported	igd	21.9426
6	0.0713	13	4.07e-06	0.3285	3301	33855863	prot-a-1997	rs61943574	G	A	0.03423	|| id:prot-a-1997	TRUE	reported	igd	21.2143
7	0.1228	14	3.63e-06	0.5688	3301	95146484	prot-a-1997	rs17753817	C	T	0.01387	|| id:prot-a-1997	TRUE	reported	igd	21.4417
8	0.0458	16	3.98e-06	-0.2114	3301	13060906	prot-a-1997	rs78321734	T	C	0.07926	|| id:prot-a-1997	TRUE	reported	igd	21.292

## Sheet: Table S5
List of instrumental SNPs for tRNA PusA exposure
	se.exposure	pval.exposure	beta.exposure	pos.exposure	chr.exposure	samplesize.exposure	id.exposure	SNP	effect_allele.exposure	other_allele.exposure	eaf.exposure	exposure	mr_keep.exposure	pval_origin.exposure	data_source.exposure	F
1	0.0511	2.04e-07	0.2654	181081182	2	3301	prot-a-2454	rs80276158	C	T	0.06524	|| id:prot-a-2454	TRUE	reported	igd	24.3828
2	0.0328	6.76e-07	-0.1629	54659603	2	3301	prot-a-2454	rs4629196	A	G	0.17158	|| id:prot-a-2454	TRUE	reported	igd	26.9586
3	0.0842	4.79e-06	-0.3855	143291143	3	3301	prot-a-2454	rs140549103	C	G	0.02718	|| id:prot-a-2454	TRUE	reported	igd	24.6508
4	0.0279	4.68e-07	0.1407	174401970	4	3301	prot-a-2454	rs4496557	C	T	0.73044	|| id:prot-a-2454	TRUE	reported	igd	20.9489
5	0.0279	3.24e-06	0.1301	104265350	7	3301	prot-a-2454	rs4730031	T	C	0.73938	|| id:prot-a-2454	TRUE	reported	igd	25.4165
6	0.0458	4.27e-06	0.2106	62313303	8	3301	prot-a-2454	rs117749037	T	C	0.09648	|| id:prot-a-2454	TRUE	reported	igd	21.7312
7	0.0417	4.07e-06	0.192	117953518	9	3301	prot-a-2454	rs12339665	G	A	0.0954	|| id:prot-a-2454	TRUE	reported	igd	21.1311
8	0.1307	5.75e-07	0.6533	66141492	12	3301	prot-a-2454	rs116952226	G	A	0.01153	|| id:prot-a-2454	TRUE	reported	igd	21.1869
9	0.0682	3.31e-07	-0.3483	57317343	16	3301	prot-a-2454	rs117331777	A	G	0.03366	|| id:prot-a-2454	TRUE	reported	igd	24.9696
10	0.0539	2.95e-06	0.2519	47008984	19	3301	prot-a-2454	rs57297795	T	C	0.0575	|| id:prot-a-2454	TRUE	reported	igd	26.066
11	0.0321	2.88e-06	-0.1504	27784840	19	3301	prot-a-2454	rs62136566	C	A	0.18535	|| id:prot-a-2454	TRUE	reported	igd	21.8281
12	0.1038	3.55e-06	0.4813	21960901	21	3301	prot-a-2454	rs546428732	C	T	0.01821	|| id:prot-a-2454	TRUE	reported	igd	21.9393
13	0.033	7.59e-07	0.163	24329226	22	3301	prot-a-2454	rs9624374	A	G	0.22028	|| id:prot-a-2454	TRUE	reported	igd	21.4869

## Sheet: Table S6
List of instrumental SNPs for MRM3 exposure
	chr.exposure	samplesize.exposure	se.exposure	beta.exposure	pval.exposure	pos.exposure	id.exposure	SNP	effect_allele.exposure	other_allele.exposure	eaf.exposure	exposure	mr_keep.exposure	pval_origin.exposure	data_source.exposure	F
1	1	3301	0.0253	-0.1728	8.51e-12	196657064	prot-a-2575	rs570618	G	T	0.61149	|| id:prot-a-2575	TRUE	reported	igd	46.6212
2	2	3301	0.0336	0.159	2.29e-06	219716488	prot-a-2575	rs2385196	C	T	0.16169	|| id:prot-a-2575	TRUE	reported	igd	22.3796
3	3	3301	0.0323	-0.1799	2.45e-08	165502709	prot-a-2575	rs2668196	T	A	0.81693	|| id:prot-a-2575	TRUE	reported	igd	31.0023
4	3	3301	0.085	-0.3928	3.8e-06	83250799	prot-a-2575	rs74864926	T	A	0.0217	|| id:prot-a-2575	TRUE	reported	igd	21.3423
5	3	3301	0.0506	0.2447	1.35e-06	35528919	prot-a-2575	rs80022524	T	C	0.06403	|| id:prot-a-2575	TRUE	reported	igd	23.3724
6	5	3301	0.0733	-0.4354	2.95e-09	40972211	prot-a-2575	rs74480769	G	A	0.0317	|| id:prot-a-2575	TRUE	reported	igd	35.2619
7	6	3301	0.0611	0.2844	3.24e-06	32741158	prot-a-2575	rs62396667	G	A	0.04645	|| id:prot-a-2575	TRUE	reported	igd	21.6528
8	6	3301	0.0253	-0.1242	9.12e-07	29933881	prot-a-2575	rs6457110	A	T	0.37868	|| id:prot-a-2575	TRUE	reported	igd	24.0846
9	6	3301	0.0468	-0.218	3.24e-06	95064094	prot-a-2575	rs74743286	G	C	0.07518	|| id:prot-a-2575	TRUE	reported	igd	21.6849
10	7	3301	0.0249	-0.119	1.74e-06	14276121	prot-a-2575	rs997618	T	G	0.56783	|| id:prot-a-2575	TRUE	reported	igd	22.8261
11	7	3301	0.0658	0.3014	4.57e-06	38729201	prot-a-2575	rs116849034	G	T	0.0405	|| id:prot-a-2575	TRUE	reported	igd	20.9687
12	8	3301	0.0457	0.2286	5.62e-07	134697396	prot-a-2575	rs62517456	G	A	0.08121	|| id:prot-a-2575	TRUE	reported	igd	25.0067
13	9	3301	0.0419	0.2077	7.08e-07	138907168	prot-a-2575	rs7861958	T	C	0.09549	|| id:prot-a-2575	TRUE	reported	igd	24.5574
14	9	3301	0.1318	0.6513	7.76e-07	100558785	prot-a-2575	rs185843906	T	C	0.00994	|| id:prot-a-2575	TRUE	reported	igd	24.4044
15	15	3301	0.0664	-0.3101	2.95e-06	71923398	prot-a-2575	rs79535636	G	A	0.04048	|| id:prot-a-2575	TRUE	reported	igd	21.7974
16	16	3301	0.0304	-0.1423	2.88e-06	20071294	prot-a-2575	rs16969483	T	C	0.19814	|| id:prot-a-2575	TRUE	reported	igd	21.8977
17	17	3301	0.0688	-0.3608	1.58e-07	26833853	prot-a-2575	rs117032462	G	A	0.03301	|| id:prot-a-2575	TRUE	reported	igd	27.4848
18	17	3301	0.0219	0.6527	1e-194	26694861	prot-a-2575	rs704	A	G	0.46665	|| id:prot-a-2575	TRUE	reported	igd	887.72

## Sheet: Table S7
List of instrumental SNPs for aSAH exposure
chr.exposure	beta.exposure	samplesize.exposure	pos.exposure	se.exposure	pval.exposure	id.exposure	SNP	effect_allele.exposure	other_allele.exposure	eaf.exposure	exposure	mr_keep.exposure	pval_origin.exposure	data_source.exposure	F
1	0.8152	NA	9386241	0.1761	3.69e-06	finn-b-I9_SAHANEUR	rs114376140	C	G	0.009747	|| id:finn-b-I9_SAHANEUR	TRUE	reported	igd	21.4292
4	0.6762	NA	187967101	0.1474	4.49e-06	finn-b-I9_SAHANEUR	rs115200183	C	G	0.01395	|| id:finn-b-I9_SAHANEUR	TRUE	reported	igd	21.0451
4	0.2465	NA	162216222	0.0476	2.25e-07	finn-b-I9_SAHANEUR	rs75213318	A	G	0.1337	|| id:finn-b-I9_SAHANEUR	TRUE	reported	igd	26.8173
4	-0.3256	NA	55245638	0.067	1.17e-06	finn-b-I9_SAHANEUR	rs11938369	T	C	0.06166	|| id:finn-b-I9_SAHANEUR	TRUE	reported	igd	23.6165
8	1.1755	NA	66816894	0.2493	2.41e-06	finn-b-I9_SAHANEUR	rs151160311	A	G	0.004986	|| id:finn-b-I9_SAHANEUR	TRUE	reported	igd	22.2329
9	-0.149	NA	131836402	0.0319	3.07e-06	finn-b-I9_SAHANEUR	rs11564099	C	A	0.5204	|| id:finn-b-I9_SAHANEUR	TRUE	reported	igd	21.8166
10	-0.1658	NA	130499303	0.0361	4.51e-06	finn-b-I9_SAHANEUR	rs10829475	T	C	0.7172	|| id:finn-b-I9_SAHANEUR	TRUE	reported	igd	21.0936
12	0.165	NA	107709150	0.0337	9.79e-07	finn-b-I9_SAHANEUR	rs11609982	A	G	0.3346	|| id:finn-b-I9_SAHANEUR	TRUE	reported	igd	23.972
13	0.1636	NA	33725687	0.034	1.5e-06	finn-b-I9_SAHANEUR	rs9527141	T	C	0.3169	|| id:finn-b-I9_SAHANEUR	TRUE	reported	igd	23.1529
16	-0.1764	NA	75516282	0.0329	8.38e-08	finn-b-I9_SAHANEUR	rs2738814	A	C	0.6363	|| id:finn-b-I9_SAHANEUR	TRUE	reported	igd	28.7476
16	-0.1469	NA	9699894	0.0317	3.67e-06	finn-b-I9_SAHANEUR	rs72778501	A	C	0.4783	|| id:finn-b-I9_SAHANEUR	TRUE	reported	igd	21.4744
18	-0.1699	NA	55442825	0.037	4.4e-06	finn-b-I9_SAHANEUR	rs72931757	G	A	0.2487	|| id:finn-b-I9_SAHANEUR	TRUE	reported	igd	21.0853
20	0.5408	NA	61002557	0.115	2.58e-06	finn-b-I9_SAHANEUR	rs117062950	A	G	0.02144	|| id:finn-b-I9_SAHANEUR	TRUE	reported	igd	22.1143

## Sheet: Table S8
List of instrumental SNPs for uIA exposure
se.exposure	chr.exposure	beta.exposure	samplesize.exposure	pos.exposure	pval.exposure	id.exposure	SNP	effect_allele.exposure	other_allele.exposure	eaf.exposure	exposure	mr_keep.exposure	pval_origin.exposure	data_source.exposure	F
0.1456	1	0.6681	NA	52224173	4.47e-06	finn-b-I9_ANEURYSM	rs72663133	A	G	0.02908	|| id:finn-b-I9_ANEURYSM	TRUE	reported	igd	21.055
0.1109	2	0.525	NA	207723830	2.19e-06	finn-b-I9_ANEURYSM	rs17744719	A	C	0.04729	|| id:finn-b-I9_ANEURYSM	TRUE	reported	igd	22.4105
0.0501	4	-0.2331	NA	45020169	3.35e-06	finn-b-I9_ANEURYSM	rs4599451	G	A	0.6883	|| id:finn-b-I9_ANEURYSM	TRUE	reported	igd	21.6474
0.5783	5	2.7607	NA	146810453	1.81e-06	finn-b-I9_ANEURYSM	rs145896545	A	G	0.002455	|| id:finn-b-I9_ANEURYSM	TRUE	reported	igd	22.7891
0.1642	20	0.7861	NA	62345183	1.7e-06	finn-b-I9_ANEURYSM	rs143155137	G	A	0.02136	|| id:finn-b-I9_ANEURYSM	TRUE	reported	igd	22.9195

## Sheet: Table S9
Summary of 66 mitochondrial-associated proteins
X	id	trait	ncase	group_name	year	author	consortium	sex	pmid	population	unit	sample_size	build	ncontrol	category	subcategory	ontology	note	mr	nsnp	coverage	study_design	doi	priority	sd
3848	prot-a-1942	39S ribosomal protein L33, mitochondrial	NA	public	2018	Sun BB	NA	Males and Females	29875488	European	NA	3301	HG19/GRCh37	NA	Immune system	Protein	NA	NA	1	10534735	NA	NA	NA	0	NA
4250	prot-a-637	Cytochrome c oxidase subunit 4 isoform 2, mitochondrial	NA	public	2018	Sun BB	NA	Males and Females	29875488	European	NA	3301	HG19/GRCh37	NA	Immune system	Protein	NA	NA	1	10534735	NA	NA	NA	0	NA
4916	prot-a-332	Carbonic anhydrase 5A, mitochondrial	NA	public	2018	Sun BB	NA	Males and Females	29875488	European	NA	3301	HG19/GRCh37	NA	Immune system	Protein	NA	NA	1	10534735	NA	NA	NA	0	NA
5188	prot-a-2235	[Pyruvate dehydrogenase (acetyl-transferring)] kinase isozyme 1, mitochondrial	NA	public	2018	Sun BB	NA	Males and Females	29875488	European	NA	3301	HG19/GRCh37	NA	Immune system	Protein	NA	NA	1	10534735	NA	NA	NA	0	NA
5332	prot-a-1945	Ribosome-recycling factor, mitochondrial	NA	public	2018	Sun BB	NA	Males and Females	29875488	European	NA	3301	HG19/GRCh37	NA	Immune system	Protein	NA	NA	1	10534735	NA	NA	NA	0	NA
6665	prot-a-308	ES1 protein homolog, mitochondrial	NA	public	2018	Sun BB	NA	Males and Females	29875488	European	NA	3301	HG19/GRCh37	NA	Immune system	Protein	NA	NA	1	10534735	NA	NA	NA	0	NA
7229	prot-a-825	Dihydrolipoyl dehydrogenase, mitochondrial	NA	public	2018	Sun BB	NA	Males and Females	29875488	European	NA	3301	HG19/GRCh37	NA	Immune system	Protein	NA	NA	1	10534735	NA	NA	NA	0	NA
8125	prot-a-1281	GrpE protein homolog 1, mitochondrial	NA	public	2018	Sun BB	NA	Males and Females	29875488	European	NA	3301	HG19/GRCh37	NA	Immune system	Protein	NA	NA	1	10534735	NA	NA	NA	0	NA
8761	prot-a-1356	Hydroxymethylglutaryl-CoA synthase, mitochondrial	NA	public	2018	Sun BB	NA	Males and Females	29875488	European	NA	3301	HG19/GRCh37	NA	Immune system	Protein	NA	NA	1	10534735	NA	NA	NA	0	NA
8980	prot-a-1997	N-acetylglutamate synthase, mitochondrial	NA	public	2018	Sun BB	NA	Males and Females	29875488	European	NA	3301	HG19/GRCh37	NA	Immune system	Protein	NA	NA	1	10534735	NA	NA	NA	0	NA
9203	prot-a-1964	Poly(A) RNA polymerase, mitochondrial	NA	public	2018	Sun BB	NA	Males and Females	29875488	European	NA	3301	HG19/GRCh37	NA	Immune system	Protein	NA	NA	1	10534735	NA	NA	NA	0	NA
9371	prot-a-1368	4-hydroxy-2-oxoglutarate aldolase, mitochondrial	NA	public	2018	Sun BB	NA	Males and Females	29875488	European	NA	3301	HG19/GRCh37	NA	Immune system	Protein	NA	NA	1	10534735	NA	NA	NA	0	NA
9871	prot-a-2190	Pyruvate carboxylase, mitochondrial	NA	public	2018	Sun BB	NA	Males and Females	29875488	European	NA	3301	HG19/GRCh37	NA	Immune system	Protein	NA	NA	1	10534735	NA	NA	NA	0	NA
9918	prot-a-1055	Phenylalanine--tRNA ligase, mitochondrial	NA	public	2018	Sun BB	NA	Males and Females	29875488	European	NA	3301	HG19/GRCh37	NA	Immune system	Protein	NA	NA	1	10534735	NA	NA	NA	0	NA
10496	prot-a-640	Cytochrome c oxidase subunit 7A1, mitochondrial	NA	public	2018	Sun BB	NA	Males and Females	29875488	European	NA	3301	HG19/GRCh37	NA	Immune system	Protein	NA	NA	1	10534735	NA	NA	NA	0	NA
11170	prot-a-818	Diablo homolog, mitochondrial	NA	public	2018	Sun BB	NA	Males and Females	29875488	European	NA	3301	HG19/GRCh37	NA	Immune system	Protein	NA	NA	1	10534735	NA	NA	NA	0	NA
11586	prot-a-612	Cytochrome c oxidase assembly factor 3 homolog, mitochondrial	NA	public	2018	Sun BB	NA	Males and Females	29875488	European	NA	3301	HG19/GRCh37	NA	Immune system	Protein	NA	NA	1	10534735	NA	NA	NA	0	NA
12916	prot-a-2866	Steroidogenic acute regulatory protein, mitochondrial	NA	public	2018	Sun BB	NA	Males and Females	29875488	European	NA	3301	HG19/GRCh37	NA	Immune system	Protein	NA	NA	1	10534735	NA	NA	NA	0	NA
13340	prot-a-992	Persulfide dioxygenase ETHE1, mitochondrial	NA	public	2018	Sun BB	NA	Males and Females	29875488	European	NA	3301	HG19/GRCh37	NA	Immune system	Protein	NA	NA	1	10534735	NA	NA	NA	0	NA
13979	prot-a-641	Cytochrome c oxidase subunit 8A, mitochondrial	NA	public	2018	Sun BB	NA	Males and Females	29875488	European	NA	3301	HG19/GRCh37	NA	Immune system	Protein	NA	NA	1	10534735	NA	NA	NA	0	NA
14931	prot-a-2129	ADP-ribose pyrophosphatase, mitochondrial	NA	public	2018	Sun BB	NA	Males and Females	29875488	European	NA	3301	HG19/GRCh37	NA	Immune system	Protein	NA	NA	1	10534735	NA	NA	NA	0	NA
15557	prot-a-2575	rRNA methyltransferase 3, mitochondrial	NA	public	2018	Sun BB	NA	Males and Females	29875488	European	NA	3301	HG19/GRCh37	NA	Immune system	Protein	NA	NA	1	10534735	NA	NA	NA	0	NA
17610	prot-a-1220	Glutaredoxin-2, mitochondrial	NA	public	2018	Sun BB	NA	Males and Females	29875488	European	NA	3301	HG19/GRCh37	NA	Immune system	Protein	NA	NA	1	10534735	NA	NA	NA	0	NA
19090	prot-a-1783	Leucine-rich PPR motif-containing protein, mitochondrial	NA	public	2018	Sun BB	NA	Males and Females	29875488	European	NA	3301	HG19/GRCh37	NA	Immune system	Protein	NA	NA	1	10534735	NA	NA	NA	0	NA
19442	prot-a-1941	39S ribosomal protein L32, mitochondrial	NA	public	2018	Sun BB	NA	Males and Females	29875488	European	NA	3301	HG19/GRCh37	NA	Immune system	Protein	NA	NA	1	10534735	NA	NA	NA	0	NA
19913	prot-a-64	Apoptosis-inducing factor 1, mitochondrial	NA	public	2018	Sun BB	NA	Males and Females	29875488	European	NA	3301	HG19/GRCh37	NA	Immune system	Protein	NA	NA	1	10534735	NA	NA	NA	0	NA
19967	prot-a-534	Coiled-coil-helix-coiled-coil-helix domain-containing protein 10, mitochondrial	NA	public	2018	Sun BB	NA	Males and Females	29875488	European	NA	3301	HG19/GRCh37	NA	Immune system	Protein	NA	NA	1	10534735	NA	NA	NA	0	NA
20784	prot-a-1943	39S ribosomal protein L34, mitochondrial	NA	public	2018	Sun BB	NA	Males and Females	29875488	European	NA	3301	HG19/GRCh37	NA	Immune system	Protein	NA	NA	1	10534735	NA	NA	NA	0	NA
21251	prot-a-2776	Essential MCU regulator, mitochondrial	NA	public	2018	Sun BB	NA	Males and Females	29875488	European	NA	3301	HG19/GRCh37	NA	Immune system	Protein	NA	NA	1	10534735	NA	NA	NA	0	NA
22299	prot-a-1907	Malonyl-CoA decarboxylase, mitochondrial	NA	public	2018	Sun BB	NA	Males and Females	29875488	European	NA	3301	HG19/GRCh37	NA	Immune system	Protein	NA	NA	1	10534735	NA	NA	NA	0	NA
22735	prot-a-63	Apoptosis-inducing factor 1, mitochondrial	NA	public	2018	Sun BB	NA	Males and Females	29875488	European	NA	3301	HG19/GRCh37	NA	Immune system	Protein	NA	NA	1	10534735	NA	NA	NA	0	NA
23868	prot-a-2657	Succinate dehydrogenase assembly factor 2, mitochondrial	NA	public	2018	Sun BB	NA	Males and Females	29875488	European	NA	3301	HG19/GRCh37	NA	Immune system	Protein	NA	NA	1	10534735	NA	NA	NA	0	NA
29121	prot-a-1944	39S ribosomal protein L52, mitochondrial	NA	public	2018	Sun BB	NA	Males and Females	29875488	European	NA	3301	HG19/GRCh37	NA	Immune system	Protein	NA	NA	1	10534735	NA	NA	NA	0	NA
30202	prot-a-2737	NAD-dependent protein deacylase sirtuin-5, mitochondrial	NA	public	2018	Sun BB	NA	Males and Females	29875488	European	NA	3301	HG19/GRCh37	NA	Immune system	Protein	NA	NA	1	10534735	NA	NA	NA	0	NA
31127	prot-a-2024	NADH dehydrogenase [ubiquinone] 1 beta subcomplex subunit 8, mitochondrial	NA	public	2018	Sun BB	NA	Males and Females	29875488	European	NA	3301	HG19/GRCh37	NA	Immune system	Protein	NA	NA	1	10534735	NA	NA	NA	0	NA
31550	prot-a-2025	NADH dehydrogenase [ubiquinone] iron-sulfur protein 4, mitochondrial	NA	public	2018	Sun BB	NA	Males and Females	29875488	European	NA	3301	HG19/GRCh37	NA	Immune system	Protein	NA	NA	1	10534735	NA	NA	NA	0	NA
32279	prot-a-2653	Protein SCO1 homolog, mitochondrial	NA	public	2018	Sun BB	NA	Males and Females	29875488	European	NA	3301	HG19/GRCh37	NA	Immune system	Protein	NA	NA	1	10534735	NA	NA	NA	0	NA
32630	prot-a-2799	Superoxide dismutase [Mn], mitochondrial	NA	public	2018	Sun BB	NA	Males and Females	29875488	European	NA	3301	HG19/GRCh37	NA	Immune system	Protein	NA	NA	1	10534735	NA	NA	NA	0	NA
32895	prot-a-3015	Transmembrane protein 70, mitochondrial	NA	public	2018	Sun BB	NA	Males and Females	29875488	European	NA	3301	HG19/GRCh37	NA	Immune system	Protein	NA	NA	1	10534735	NA	NA	NA	0	NA
32927	prot-a-1965	Peptide chain release factor 1-like, mitochondrial	NA	public	2018	Sun BB	NA	Males and Females	29875488	European	NA	3301	HG19/GRCh37	NA	Immune system	Protein	NA	NA	1	10534735	NA	NA	NA	0	NA
34100	prot-a-385	Coiled-coil domain-containing protein 90B, mitochondrial	NA	public	2018	Sun BB	NA	Males and Females	29875488	European	NA	3301	HG19/GRCh37	NA	Immune system	Protein	NA	NA	1	10534735	NA	NA	NA	0	NA
34450	prot-a-896	Calcium uptake protein 3, mitochondrial	NA	public	2018	Sun BB	NA	Males and Females	29875488	European	NA	3301	HG19/GRCh37	NA	Immune system	Protein	NA	NA	1	10534735	NA	NA	NA	0	NA
36792	prot-a-2454	tRNA pseudouridine synthase A, mitochondrial	NA	public	2018	Sun BB	NA	Males and Females	29875488	European	NA	3301	HG19/GRCh37	NA	Immune system	Protein	NA	NA	1	10534735	NA	NA	NA	0	NA
38502	prot-a-2026	NADH dehydrogenase [ubiquinone] flavoprotein 2, mitochondrial	NA	public	2018	Sun BB	NA	Males and Females	29875488	European	NA	3301	HG19/GRCh37	NA	Immune system	Protein	NA	NA	1	10534735	NA	NA	NA	0	NA
39189	prot-a-1572	Iron-sulfur cluster assembly enzyme ISCU, mitochondrial	NA	public	2018	Sun BB	NA	Males and Females	29875488	European	NA	3301	HG19/GRCh37	NA	Immune system	Protein	NA	NA	1	10534735	NA	NA	NA	0	NA
40074	prot-a-300	Complement component 1 Q subcomponent-binding protein, mitochondrial	NA	public	2018	Sun BB	NA	Males and Females	29875488	European	NA	3301	HG19/GRCh37	NA	Immune system	Protein	NA	NA	1	10534735	NA	NA	NA	0	NA
40833	prot-a-1392	Serine protease HTRA2, mitochondrial	NA	public	2018	Sun BB	NA	Males and Females	29875488	European	NA	3301	HG19/GRCh37	NA	Immune system	Protein	NA	NA	1	10534735	NA	NA	NA	0	NA
41017	prot-a-638	Cytochrome c oxidase subunit 5B, mitochondrial	NA	public	2018	Sun BB	NA	Males and Females	29875488	European	NA	3301	HG19/GRCh37	NA	Immune system	Protein	NA	NA	1	10534735	NA	NA	NA	0	NA
41146	prot-a-2236	[Pyruvate dehydrogenase (acetyl-transferring)] kinase isozyme 2, mitochondrial	NA	public	2018	Sun BB	NA	Males and Females	29875488	European	NA	3301	HG19/GRCh37	NA	Immune system	Protein	NA	NA	1	10534735	NA	NA	NA	0	NA
42422	prot-a-1761	Lon protease homolog, mitochondrial	NA	public	2018	Sun BB	NA	Males and Females	29875488	European	NA	3301	HG19/GRCh37	NA	Immune system	Protein	NA	NA	1	10534735	NA	NA	NA	0	NA
43103	prot-a-1339	Histidine triad nucleotide-binding protein 2, mitochondrial	NA	public	2018	Sun BB	NA	Males and Females	29875488	European	NA	3301	HG19/GRCh37	NA	Immune system	Protein	NA	NA	1	10534735	NA	NA	NA	0	NA
43163	prot-a-2022	NADH dehydrogenase [ubiquinone] 1 beta subcomplex subunit 11, mitochondrial	NA	public	2018	Sun BB	NA	Males and Females	29875488	European	NA	3301	HG19/GRCh37	NA	Immune system	Protein	NA	NA	1	10534735	NA	NA	NA	0	NA
43268	prot-a-2627	Serine--tRNA ligase, mitochondrial	NA	public	2018	Sun BB	NA	Males and Females	29875488	European	NA	3301	HG19/GRCh37	NA	Immune system	Protein	NA	NA	1	10534735	NA	NA	NA	0	NA
43959	prot-a-1940	39S ribosomal protein L14, mitochondrial	NA	public	2018	Sun BB	NA	Males and Females	29875488	European	NA	3301	HG19/GRCh37	NA	Immune system	Protein	NA	NA	1	10534735	NA	NA	NA	0	NA
44141	prot-a-2526	Oligoribonuclease, mitochondrial	NA	public	2018	Sun BB	NA	Males and Females	29875488	European	NA	3301	HG19/GRCh37	NA	Immune system	Protein	NA	NA	1	10534735	NA	NA	NA	0	NA
44500	prot-a-2128	Nucleoside diphosphate-linked moiety X motif 8, mitochondrial	NA	public	2018	Sun BB	NA	Males and Females	29875488	European	NA	3301	HG19/GRCh37	NA	Immune system	Protein	NA	NA	1	10534735	NA	NA	NA	0	NA
44776	prot-a-1864	Methylmalonyl-CoA epimerase, mitochondrial	NA	public	2018	Sun BB	NA	Males and Females	29875488	European	NA	3301	HG19/GRCh37	NA	Immune system	Protein	NA	NA	1	10534735	NA	NA	NA	0	NA
45374	prot-a-203	ATP synthase subunit beta, mitochondrial	NA	public	2018	Sun BB	NA	Males and Females	29875488	European	NA	3301	HG19/GRCh37	NA	Immune system	Protein	NA	NA	1	10534735	NA	NA	NA	0	NA
46073	prot-a-2041	NFU1 iron-sulfur cluster scaffold homolog, mitochondrial	NA	public	2018	Sun BB	NA	Males and Females	29875488	European	NA	3301	HG19/GRCh37	NA	Immune system	Protein	NA	NA	1	10534735	NA	NA	NA	0	NA
4675	prot-a-1970	Mitochondrial ubiquitin ligase activator of NFKB 1	NA	public	2018	Sun BB	NA	Males and Females	29875488	European	NA	3301	HG19/GRCh37	NA	Immune system	Protein	NA	NA	1	10534735	NA	NA	NA	0	NA
13656	prot-a-1961	Mitochondrial fission regulator 1	NA	public	2018	Sun BB	NA	Males and Females	29875488	European	NA	3301	HG19/GRCh37	NA	Immune system	Protein	NA	NA	1	10534735	NA	NA	NA	0	NA
19194	prot-a-2749	Mitochondrial glutamate carrier 2	NA	public	2018	Sun BB	NA	Males and Females	29875488	European	NA	3301	HG19/GRCh37	NA	Immune system	Protein	NA	NA	1	10534735	NA	NA	NA	0	NA
22375	prot-a-1953	Mitochondrial peptide methionine sulfoxide reductase	NA	public	2018	Sun BB	NA	Males and Females	29875488	European	NA	3301	HG19/GRCh37	NA	Immune system	Protein	NA	NA	1	10534735	NA	NA	NA	0	NA
29162	prot-a-2764	Mitochondrial sodium/hydrogen exchanger 9B2	NA	public	2018	Sun BB	NA	Males and Females	29875488	European	NA	3301	HG19/GRCh37	NA	Immune system	Protein	NA	NA	1	10534735	NA	NA	NA	0	NA
39602	prot-a-847	Mitochondrial import inner membrane translocase subunit TIM14	NA	public	2018	Sun BB	NA	Males and Females	29875488	European	NA	3301	HG19/GRCh37	NA	Immune system	Protein	NA	NA	1	10534735	NA	NA	NA	0	NA
43168	prot-a-1969	Mitochondrial ubiquitin ligase activator of NFKB 1	NA	public	2018	Sun BB	NA	Males and Females	29875488	European	NA	3301	HG19/GRCh37	NA	Immune system	Protein	NA	NA	1	10534735	NA	NA	NA	0	NA

[truncated: 6 more sheets: Table S10, Table S11, Table S12, Table S13, Table S14, Table S15]
